# Supplementary material for: 4,6-Dinitro­benzene-1,3-diamine
Source: Acta Crystallogr Sect E Struct Rep Online. 2008 Apr 16;64(Pt 5):o840. doi: 10.1107/S1600536808009318 (PMC2961321; doi:10.1107/S1600536808009318)
Supplement: Supplementary file 2 [file e-64-0o840-Isup2.hkl]

# 
# h,k,l, Fc-squared, Fo-squared, sigma(Fo-squared) and status flag 
# 
data_I
_shelx_title ' qq in P-1' 
_shelx_refln_list_code          4 
_shelx_F_calc_maximum      128.53 
_exptl_crystal_F_000       204.00 
_reflns_d_resolution_high  0.8379 
 
loop_ 
 _symmetry_equiv_pos_as_xyz 
 'x, y, z' 
 '-x, -y, -z' 
 
_cell_length_a     7.1294 
_cell_length_b     7.1770 
_cell_length_c     9.1289 
_cell_angle_alpha  67.710 
_cell_angle_beta   86.692 
_cell_angle_gamma  62.214 
 
_shelx_F_squared_multiplier     1.000 
 
loop_ 
 _refln_index_h 
 _refln_index_k 
 _refln_index_l 
 _refln_F_squared_calc 
 _refln_F_squared_meas 
 _refln_F_squared_sigma 
 _refln_observed_status 
   2   0   0    16520.09    23424.52   1036.32 o 
   3   0   0        8.96       16.49      0.60 o 
   4   0   0     2208.79     3540.87     57.93 o 
   5   0   0        2.28        3.93      0.67 o 
   6   0   0      265.80      437.41      9.30 o 
   7   0   0        0.27        0.07      0.51 o 
  -6   1   0        6.42        6.20      1.22 o 
  -5   1   0      178.42      176.08      3.99 o 
  -4   1   0       18.99       26.23      1.32 o 
  -3   1   0      635.56      663.95     11.90 o 
  -2   1   0       94.67      101.20      2.59 o 
  -1   1   0     1380.25     1432.36     51.95 o 
   0   1   0      410.26      597.80     18.82 o 
   1   1   0      598.43      661.09     59.81 o 
   2   1   0      406.10      500.87     14.04 o 
   3   1   0       15.03       80.47      1.96 o 
   4   1   0      120.46      535.35     19.56 o 
   6   1   0       26.00      124.59      4.01 o 
   7   1   0        0.82        3.71      0.64 o 
  -6   2   0       11.34       13.31      1.12 o 
  -5   2   0        0.04        0.12      0.32 o 
  -4   2   0       34.97       32.22      1.51 o 
  -3   2   0        0.17        0.10      0.27 o 
  -2   2   0      103.24      108.64      4.54 o 
  -1   2   0        0.19        0.30      0.13 o 
   0   2   0      248.73      239.18      4.85 o 
   1   2   0        1.62        1.62      0.14 o 
   2   2   0      259.57      265.85      9.64 o 
   3   2   0        0.01       -0.07      0.07 o 
   4   2   0       86.13       98.55      6.42 o 
   5   2   0        0.04       -0.14      0.14 o 
   7   2   0        0.02       -0.24      0.24 o 
   8   2   0        0.04        1.22      0.54 o 
  -5   3   0        0.00        0.32      0.37 o 
  -4   3   0        0.19        0.73      0.37 o 
  -3   3   0        0.28        0.00      0.29 o 
  -2   3   0        0.11       -0.20      0.20 o 
  -1   3   0        0.18        0.25      0.37 o 
   0   3   0        4.63        5.93      0.30 o 
   1   3   0       23.40       24.62      0.87 o 
   2   3   0       14.63       18.18      0.58 o 
   3   3   0       44.65       43.85      1.10 o 
   4   3   0        1.49        1.57      0.24 o 
   5   3   0        9.51        9.81      0.34 o 
   6   3   0        0.55        0.25      0.21 o 
   7   3   0        0.00       -0.04      0.24 o 
   8   3   0        0.75        0.54      0.32 o 
  -4   4   0        1.75        1.42      0.49 o 
  -3   4   0        1.39        1.27      0.42 o 
  -2   4   0        6.20        4.81      0.56 o 
  -1   4   0       10.73        9.41      0.55 o 
   0   4   0       15.25       11.88      0.55 o 
   1   4   0       15.50       14.69      0.61 o 
   2   4   0        9.72       10.06      0.53 o 
   3   4   0        0.52        0.46      0.23 o 
   4   4   0        0.01       -0.01      0.21 o 
   5   4   0        5.91        5.94      0.33 o 
   6   4   0        3.07        4.04      0.53 o 
   7   4   0       10.01        9.55      0.76 o 
   8   4   0        1.97        2.12      0.54 o 
  -3   5   0        0.53        0.39      0.44 o 
  -2   5   0       93.90       97.94      3.54 o 
  -1   5   0        1.40        2.00      0.46 o 
   0   5   0      281.05      274.48      6.65 o 
   1   5   0        7.69        8.88      1.03 o 
   2   5   0      528.45      580.78     17.49 o 
   3   5   0       30.37       33.44      1.56 o 
   4   5   0      483.15      485.70     14.83 o 
   5   5   0       36.52       33.88      1.66 o 
   6   5   0      232.86      236.61      5.21 o 
   7   5   0       15.47       14.92      0.80 o 
   8   5   0       76.10       75.35      2.76 o 
  -1   6   0       61.67       68.19      2.69 o 
   0   6   0      274.17      307.62      9.62 o 
   1   6   0       90.61       96.18      3.42 o 
   2   6   0      489.31      571.38     17.34 o 
   3   6   0       67.12       71.81      2.78 o 
   4   6   0      378.98      417.09     12.92 o 
   5   6   0       26.80       28.14      1.51 o 
   6   6   0      123.73      125.44      4.52 o 
   7   6   0        8.26        7.47      0.95 o 
   1   7   0        0.06       -0.22      0.42 o 
   2   7   0        2.41        3.42      0.68 o 
   3   7   0       10.25        8.89      0.90 o 
   4   7   0        0.01        0.07      0.42 o 
   5   7   0       16.99       17.44      1.22 o 
   6   7   0        1.52        1.93      0.61 o 
   7   7   0        6.84        6.70      0.65 o 
  -6  -7   1       13.20       13.58      1.17 o 
  -5  -7   1       39.58       44.11      2.20 o 
  -4  -7   1       15.74       18.42      1.39 o 
  -3  -7   1       58.46       67.26      2.86 o 
  -2  -7   1        5.49        6.08      0.90 o 
  -1  -7   1       36.79       39.66      2.03 o 
  -7  -6   1        0.65        0.60      0.39 o 
  -6  -6   1       21.22       19.95      1.37 o 
  -5  -6   1        1.72        2.12      0.56 o 
  -4  -6   1       36.23       36.95      1.86 o 
  -3  -6   1       17.52       20.71      1.29 o 
  -2  -6   1       41.07       46.70      2.15 o 
  -1  -6   1       21.54       22.96      1.44 o 
   0  -6   1       33.93       33.88      1.73 o 
   1  -6   1        7.36        9.94      0.98 o 
  -8  -5   1        7.51       10.01      0.90 o 
  -7  -5   1      154.42      159.52      8.40 o 
  -6  -5   1       32.56       36.23      1.18 o 
  -5  -5   1      421.11      397.45     12.41 o 
  -4  -5   1       74.64       79.53      3.03 o 
  -3  -5   1      640.69      689.71     20.88 o 
  -2  -5   1       58.39       67.51      2.64 o 
  -1  -5   1      465.84      495.25     15.09 o 
   0  -5   1       13.05       14.58      1.10 o 
   1  -5   1      184.52      185.99      6.13 o 
   2  -5   1        1.20        0.66      0.46 o 
  -8  -4   1       29.78       31.68      1.49 o 
  -7  -4   1       31.74       31.07      1.42 o 
  -6  -4   1       84.89       81.99      3.22 o 
  -5  -4   1       39.62       40.21      1.32 o 
  -4  -4   1      158.51      146.83      4.27 o 
  -3  -4   1       14.25       14.42      0.73 o 
  -2  -4   1      142.10      146.82      4.46 o 
  -1  -4   1        1.16        1.51      0.30 o 
   0  -4   1       47.58       44.30      1.84 o 
   1  -4   1        1.62        1.83      0.42 o 
   2  -4   1        5.82        4.18      0.59 o 
   3  -4   1        2.74        3.30      0.59 o 
   4  -4   1        0.08       -0.22      0.37 o 
  -8  -3   1        3.23        3.46      0.41 o 
  -7  -3   1        0.10       -0.01      0.25 o 
  -6  -3   1       41.62       41.73      1.13 o 
  -5  -3   1        8.36        9.25      0.46 o 
  -4  -3   1      201.14      205.63      4.27 o 
  -3  -3   1       37.20       40.14      0.93 o 
  -2  -3   1      312.79      314.27      7.49 o 
  -1  -3   1       34.36       35.64      1.11 o 
   0  -3   1      117.20      123.63      3.12 o 
   1  -3   1       10.26        8.72      0.64 o 
   2  -3   1       17.75       17.24      0.98 o 
   3  -3   1        4.40        3.81      0.61 o 
   4  -3   1        3.71        3.25      0.61 o 
   5  -3   1        2.56        2.61      0.64 o 
  -8  -2   1        0.95        0.81      0.44 o 
  -7  -2   1        4.02        4.02      0.41 o 
  -6  -2   1       19.48       19.17      0.72 o 
  -5  -2   1        7.24        6.06      0.30 o 
  -4  -2   1      268.88      260.33      4.05 o 
  -3  -2   1        0.34        0.32      0.11 o 
  -2  -2   1     1205.01     1215.28     23.51 o 
  -1  -2   1       18.73       14.64      0.48 o 
   0  -2   1     1079.29     1046.10     20.27 o 
   2  -2   1      195.00      178.15      4.37 o 
   3  -2   1        0.87        0.12      0.29 o 
   4  -2   1        9.67        9.70      0.88 o 
   5  -2   1        0.23       -0.02      0.37 o 
  -7  -1   1        0.02        0.07      0.42 o 
  -6  -1   1        0.09       -0.13      0.22 o 
  -5  -1   1        3.64        3.74      0.35 o 
  -4  -1   1        0.27        0.34      0.16 o 
  -3  -1   1       98.59       91.21      1.54 o 
  -2  -1   1       32.91       26.74      0.53 o 
  -1  -1   1      596.18      646.68     16.73 o 
   0  -1   1      167.44      150.92      4.10 o 
   1  -1   1      586.84      581.74     17.29 o 
   2  -1   1      104.68       81.72      1.85 o 
   3  -1   1      129.43      123.78      2.78 o 
   4  -1   1       10.97       10.75      0.58 o 
   5  -1   1       14.78       14.64      0.79 o 
   6  -1   1        0.03        0.12      0.33 o 
  -7   0   1        9.34        5.86      0.78 o 
  -6   0   1        5.76        5.08      0.50 o 
  -5   0   1       19.90       16.62      0.92 o 
  -4   0   1       13.50       15.19      0.45 o 
  -3   0   1       25.82       26.20      0.57 o 
  -2   0   1       25.51       25.84      1.25 o 
  -1   0   1       78.36       71.90      2.74 o 
   1   0   1      114.22      100.36      3.05 o 
   2   0   1       10.61       10.26      0.49 o 
   3   0   1       62.98       54.22      0.90 o 
   4   0   1        5.01        4.16      0.31 o 
   5   0   1       40.49       36.00      0.84 o 
   6   0   1        0.04       -0.29      0.56 o 
   7   0   1       16.01       14.09      1.15 o 
  -6   1   1        2.28        2.57      0.42 o 
  -5   1   1      184.78      179.93      4.06 o 
  -4   1   1        0.62        0.50      0.24 o 
  -3   1   1      769.92      710.39     14.54 o 
  -2   1   1        0.21        0.29      0.17 o 
  -1   1   1     2083.00     1858.39     54.44 o 
   0   1   1       19.53       15.29      0.56 o 
   1   1   1     1296.77     1227.44     35.88 o 
   2   1   1       47.12       41.42      0.92 o 
   3   1   1      118.31      118.75      2.07 o 
   4   1   1       22.12       29.02      1.02 o 
   5   1   1        6.56        7.50      0.53 o 
   6   1   1        5.81        8.14      1.42 o 
   7   1   1        0.80       -0.05      0.46 o 
  -6   2   1        1.06        1.44      0.51 o 
  -5   2   1        1.99        2.49      0.54 o 
  -4   2   1        7.10        5.35      0.64 o 
  -3   2   1        8.71        8.84      0.68 o 
  -2   2   1      230.12      182.48      4.32 o 
  -1   2   1       20.49       17.63      0.54 o 
   0   2   1     1297.83     1088.76     39.45 o 
   1   2   1       41.56       33.90      1.54 o 
   2   2   1     1305.79     1221.67     27.81 o 
   3   2   1       51.64       40.37      0.73 o 
   4   2   1      299.37      263.00      4.71 o 
   5   2   1       27.41       23.59      0.51 o 
   6   2   1       47.24       41.40      1.15 o 
   7   2   1        8.19        8.95      0.56 o 
   8   2   1        9.14        9.97      0.63 o 
  -5   3   1       11.75       12.31      0.95 o 
  -4   3   1        3.59        5.15      0.64 o 
  -3   3   1       50.31       49.24      1.95 o 
  -2   3   1       16.46       18.03      0.88 o 
  -1   3   1      105.07       99.01      1.73 o 
   0   3   1       26.55       26.40      1.39 o 
   1   3   1       69.90       77.35      2.25 o 
   2   3   1        5.73        5.76      0.57 o 
   3   3   1        8.18       10.85      0.68 o 
   4   3   1        0.01        0.47      0.15 o 
   5   3   1        3.86        4.47      0.32 o 
   6   3   1        0.03        0.42      0.18 o 
   7   3   1        5.92        4.93      0.41 o 
   8   3   1        0.13        0.56      0.32 o 
  -4   4   1        0.86        0.66      0.37 o 
  -3   4   1        0.19        0.64      0.29 o 
  -2   4   1        6.25        6.86      0.59 o 
  -1   4   1        6.24        5.37      0.40 o 
   0   4   1       92.84       84.07      2.22 o 
   1   4   1       30.01       25.47      1.56 o 
   2   4   1      134.64      128.79      3.20 o 
   3   4   1       28.97       25.37      0.89 o 
   4   4   1       18.80       17.93      0.79 o 
   5   4   1        5.29        5.21      0.35 o 
   6   4   1        0.67        0.47      0.26 o 
   7   4   1        0.14        0.39      0.37 o 
   8   4   1        1.49        1.34      0.44 o 
  -3   5   1        0.18        0.17      0.34 o 
  -2   5   1        4.13        5.20      0.59 o 
  -1   5   1        9.31        9.67      0.66 o 
   0   5   1       28.34       27.68      0.94 o 
   1   5   1       71.61       69.76      1.89 o 
   2   5   1       72.31       75.42      2.06 o 
   3   5   1      109.49      113.92      2.99 o 
   4   5   1       54.94       47.02      1.88 o 
   5   5   1       28.43       29.11      1.47 o 
   6   5   1       10.81       10.33      1.03 o 
   7   5   1        0.05       -0.23      0.33 o 
   8   5   1        0.21       -0.29      0.46 o 
  -2   6   1        0.20       -0.20      0.46 o 
  -1   6   1       35.06       34.98      1.56 o 
   0   6   1        7.18        9.40      0.76 o 
   1   6   1       59.01       62.45      2.25 o 
   2   6   1       54.23       56.66      2.12 o 
   3   6   1       63.48       68.58      2.54 o 
   4   6   1      118.43      115.82      3.98 o 
   5   6   1       40.99       38.57      1.78 o 
   6   6   1       88.76       87.55      2.37 o 
   7   6   1       16.88       19.10      1.39 o 
   8   6   1       30.80       33.98      1.53 o 
   0   7   1        5.98        7.33      0.76 o 
   1   7   1        1.30        1.15      0.46 o 
   2   7   1       38.71       41.86      1.81 o 
   3   7   1        0.48        0.56      0.42 o 
   4   7   1       62.54       65.53      2.59 o 
   5   7   1        3.25        2.39      0.56 o 
   6   7   1       38.91       38.03      1.88 o 
   7   7   1        1.99        2.20      0.64 o 
   3   8   1       40.64       43.79      2.03 o 
   4   8   1       33.51       36.20      1.81 o 
   5   8   1       37.65       41.86      1.98 o 
  -5  -7   2        6.32        6.89      0.98 o 
  -4  -7   2        8.30       12.80      1.25 o 
  -3  -7   2       13.82       14.92      1.27 o 
  -7  -6   2        6.31        5.39      0.56 o 
  -6  -6   2        0.11       -0.39      0.39 o 
  -5  -6   2       29.51       28.58      1.66 o 
  -4  -6   2        2.13        2.96      0.71 o 
  -3  -6   2       53.40       52.15      2.39 o 
  -2  -6   2        4.83        3.76      0.71 o 
  -1  -6   2       33.36       32.19      1.76 o 
   0  -6   2        2.95        3.69      0.73 o 
  -7  -5   2        0.29        0.34      0.44 o 
  -6  -5   2       26.95       25.87      0.99 o 
  -5  -5   2        5.10        6.28      0.81 o 
  -4  -5   2       45.69       45.16      2.10 o 
  -3  -5   2       15.02       13.73      1.07 o 
  -2  -5   2       20.42       19.17      1.29 o 
  -1  -5   2       12.10       13.90      1.03 o 
   0  -5   2        0.97        1.29      0.49 o 
   1  -5   2        3.33        4.59      0.76 o 
   2  -5   2        0.50        0.15      0.46 o 
  -8  -4   2        3.38        3.27      0.61 o 
  -7  -4   2        3.38        3.98      0.61 o 
  -6  -4   2        0.82        0.69      0.31 o 
  -5  -4   2        2.11        1.71      0.57 o 
  -4  -4   2        2.85        2.31      0.30 o 
  -3  -4   2        0.56        1.09      0.35 o 
  -2  -4   2       11.70        9.36      0.64 o 
  -1  -4   2        7.26        7.29      0.61 o 
   0  -4   2        7.82        7.64      0.78 o 
   1  -4   2        5.58        5.15      0.68 o 
   2  -4   2        3.26        3.76      0.61 o 
   3  -4   2        1.48        1.03      0.49 o 
  -8  -3   2        1.66        1.08      0.35 o 
  -7  -3   2        0.91        0.92      0.30 o 
  -6  -3   2        3.48        2.95      0.32 o 
  -5  -3   2        0.37        0.36      0.25 o 
  -4  -3   2       15.16       15.60      0.42 o 
  -3  -3   2        0.07        0.73      0.19 o 
  -2  -3   2       69.47       83.96      1.72 o 
  -1  -3   2       14.43       19.95      0.93 o 
   0  -3   2      103.07      108.98      3.66 o 
   1  -3   2       57.87       59.91      2.27 o 
   2  -3   2       44.51       43.18      1.91 o 
   3  -3   2       49.38       51.29      2.25 o 
   4  -3   2        7.54        9.31      0.93 o 
  -8  -2   2       18.23       20.22      1.27 o 
  -7  -2   2        4.20        3.30      0.65 o 
  -6  -2   2      106.85      112.10      2.56 o 
  -5  -2   2        2.68        2.69      0.27 o 
  -4  -2   2      582.94      581.47      8.17 o 
  -3  -2   2        3.97        4.46      0.22 o 
  -2  -2   2     1849.56     2054.93     28.29 o 
  -1  -2   2       24.85       29.43      0.86 o 
   0  -2   2     1665.05     1769.66     40.37 o 
   1  -2   2        2.36        1.87      0.21 o 
   2  -2   2      454.07      449.51      9.37 o 
   3  -2   2        4.56        4.59      0.64 o 
   4  -2   2       71.54       70.61      2.86 o 
   5  -2   2        5.92        5.81      0.81 o 
  -7  -1   2        5.21        4.32      0.66 o 
  -6  -1   2        0.22        0.10      0.29 o 
  -5  -1   2        3.34        2.40      0.24 o 
  -4  -1   2       12.89       10.66      0.31 o 
  -3  -1   2        6.31        6.48      0.22 o 
  -2  -1   2       16.23       16.42      0.39 o 
  -1  -1   2       96.71       99.96      1.85 o 
   0  -1   2       14.63       12.53      0.30 o 
   1  -1   2      102.25       93.81      1.65 o 
   2  -1   2       54.83       50.43      1.28 o 
   3  -1   2       18.40       18.16      0.72 o 
   4  -1   2       21.41       18.72      0.79 o 
   5  -1   2        0.79        0.83      0.41 o 
   6  -1   2        3.51        2.20      0.76 o 
  -7   0   2        3.10        3.08      0.64 o 
  -6   0   2        5.36        5.72      0.50 o 
  -5   0   2       38.54       37.70      1.14 o 
  -4   0   2       33.16       31.22      0.70 o 
  -3   0   2      409.59      356.93      7.47 o 
  -2   0   2      148.78      132.91      2.07 o 
  -1   0   2     1642.03     1592.31     44.48 o 
   0   0   2      195.18      212.25      6.03 o 
   1   0   2     1125.68     1052.83     29.22 o 
   2   0   2       37.69       28.38      0.79 o 
   3   0   2      133.33      119.65      1.87 o 
   4   0   2        0.86        0.20      0.19 o 
   5   0   2        3.99        4.44      0.54 o 
   6   0   2        0.12       -0.49      0.49 o 
   7   0   2        0.00       -0.37      0.56 o 
  -7   1   2        0.48        0.11      0.36 o 
  -6   1   2        1.23        1.52      0.74 o 
  -5   1   2        0.00       -0.12      0.26 o 
  -4   1   2       16.19       14.17      0.59 o 
  -3   1   2       18.30       17.07      0.58 o 
  -2   1   2       26.84       20.00      0.85 o 
  -1   1   2      275.25      245.92      5.20 o 
   0   1   2       18.04       19.15      0.81 o 
   1   1   2      687.19      684.15     20.03 o 
   2   1   2      106.99       96.63      1.69 o 
   3   1   2      314.35      292.63      4.31 o 
   4   1   2       36.85       35.27      0.64 o 
   5   1   2       57.61       54.55      1.37 o 
   6   1   2        4.65        4.49      0.40 o 
   7   1   2        8.85        7.84      0.83 o 
  -6   2   2        1.23        0.98      0.46 o 
  -5   2   2        1.10        1.10      0.44 o 
  -4   2   2        0.56        0.54      0.37 o 
  -3   2   2        2.30        1.95      0.37 o 
  -2   2   2       54.44       52.58      2.14 o 
  -1   2   2        8.46        5.48      0.21 o 
   0   2   2      265.18      257.50      7.67 o 
   1   2   2       62.52       59.86      2.00 o 
   2   2   2      201.75      192.62      4.15 o 
   3   2   2       93.16       83.37      1.32 o 
   4   2   2       34.49       29.32      2.23 o 
   5   2   2       46.46       42.03      0.82 o 
   6   2   2        4.57        4.64      0.40 o 
   7   2   2       14.35       13.22      1.39 o 
   8   2   2        0.95        0.68      0.36 o 
  -5   3   2       11.18       10.33      0.93 o 
  -4   3   2       48.23       48.24      2.03 o 
  -3   3   2       28.60       28.16      1.27 o 
  -2   3   2      312.41      289.38      8.79 o 
  -1   3   2       31.24       28.70      0.54 o 
   0   3   2     1424.09     1330.73     30.17 o 
   1   3   2       24.20       23.97      0.80 o 
   2   3   2     2130.13     2259.00     40.44 o 
   3   3   2       30.51       29.11      0.76 o 
   4   3   2      839.09      815.42     12.43 o 
   5   3   2       31.81       30.75      0.60 o 
   6   3   2      150.69      157.95      2.53 o 
   7   3   2       15.28       14.25      0.62 o 
   8   3   2       20.10       19.54      0.78 o 
  -4   4   2       17.75       16.80      1.10 o 
  -3   4   2       24.51       24.13      1.25 o 
  -2   4   2       54.74       59.89      2.12 o 
  -1   4   2       96.88       89.98      2.28 o 
   0   4   2      202.20      205.27      4.95 o 
   1   4   2      173.81      200.37      4.86 o 
   2   4   2      402.87      452.08      8.26 o 
   3   4   2       73.96       88.83      2.33 o 
   4   4   2      243.21      245.35      4.71 o 
   5   4   2        4.85        5.24      0.31 o 
   6   4   2       56.90       56.70      1.27 o 
   7   4   2        0.00        0.66      0.42 o 
   8   4   2        8.53        6.86      0.73 o 
  -3   5   2        2.23        1.37      0.46 o 
  -2   5   2       18.99       18.46      1.00 o 
  -1   5   2        1.29        1.66      0.29 o 
   0   5   2       59.77       57.94      1.71 o 
   1   5   2        0.35        0.39      0.29 o 
   2   5   2       70.17       70.95      3.30 o 
   3   5   2        0.11        0.40      0.40 o 
   4   5   2       25.65       22.40      1.10 o 
   5   5   2        0.10       -0.34      0.34 o 
   6   5   2        4.66        4.92      0.52 o 
   7   5   2        0.03        0.16      0.23 o 
   8   5   2        0.97        1.42      0.54 o 
  -2   6   2        1.16        1.61      0.44 o 
  -1   6   2        9.93       10.82      0.71 o 
   0   6   2        3.71        3.83      0.39 o 
   1   6   2       31.61       33.17      1.59 o 
   2   6   2        2.24        2.88      0.34 o 
   3   6   2       28.73       32.29      1.37 o 
   4   6   2        0.55        0.00      0.29 o 
   5   6   2        4.55        4.67      0.64 o 
   6   6   2        5.04        3.37      1.06 o 
   7   6   2        0.00        0.07      0.33 o 
   8   6   2        3.84        3.66      0.42 o 
   0   7   2       14.04       13.48      0.88 o 
   1   7   2       41.70       40.86      1.61 o 
   2   7   2       44.92       43.90      1.33 o 
   3   7   2       81.36       84.65      2.98 o 
   4   7   2       57.21       54.54      2.15 o 
   5   7   2       57.80       55.03      2.27 o 
   6   7   2       23.27       22.18      0.99 o 
   7   7   2       15.12       12.86      1.01 o 
   2   8   2        0.00        0.54      0.39 o 
   3   8   2       12.22       16.99      0.86 o 
   4   8   2        2.82        4.87      1.80 o 
   5   8   2       17.41       21.81      1.00 o 
   6   8   2       10.01       10.48      0.98 o 
  -6  -6   3        0.02       -0.27      0.49 o 
  -5  -6   3        0.05        0.12      0.49 o 
  -4  -6   3        2.91        3.15      0.71 o 
  -3  -6   3        0.25       -0.39      0.39 o 
  -2  -6   3        6.37        6.35      0.88 o 
  -1  -6   3        0.02       -0.29      0.44 o 
  -7  -5   3        8.20        8.23      0.85 o 
  -6  -5   3       10.07        9.69      0.64 o 
  -5  -5   3       33.31       32.25      1.44 o 
  -4  -5   3       11.06        8.77      0.98 o 
  -3  -5   3       37.70       44.09      2.17 o 
  -2  -5   3        5.02        3.49      0.66 o 
  -1  -5   3        7.33        6.08      0.83 o 
   0  -5   3        1.24        1.20      0.51 o 
   1  -5   3        0.17        0.61      0.51 o 
  -7  -4   3        3.87        4.96      0.66 o 
  -6  -4   3        1.05        0.59      0.42 o 
  -5  -4   3        1.66        1.95      0.37 o 
  -4  -4   3       21.66       20.90      0.93 o 
  -3  -4   3        0.16       -0.14      0.24 o 
  -2  -4   3       50.76       52.44      2.30 o 
  -1  -4   3        1.13        0.88      0.44 o 
   0  -4   3       21.72       22.25      1.37 o 
   1  -4   3        0.15        1.05      0.44 o 
   2  -4   3        1.18        2.05      0.56 o 
   3  -4   3        0.03        0.27      0.46 o 
  -8  -3   3        0.39        0.34      0.33 o 
  -7  -3   3        0.00        0.05      0.27 o 
  -6  -3   3        0.01       -0.21      0.21 o 
  -5  -3   3        6.56        6.05      0.32 o 
  -4  -3   3        0.11        0.24      0.13 o 
  -3  -3   3       74.56       74.25      1.64 o 
  -2  -3   3        0.42        0.32      0.18 o 
  -1  -3   3      166.46      176.26      3.89 o 
   0  -3   3        3.73        4.23      0.59 o 
   1  -3   3       95.44       97.18      3.52 o 
   2  -3   3        3.52        3.37      0.66 o 
   3  -3   3       21.14       23.30      1.42 o 
   4  -3   3        1.46        2.27      0.61 o 
  -7  -2   3       11.64       10.43      0.60 o 
  -6  -2   3       20.50       20.48      0.75 o 
  -5  -2   3       86.39       82.44      1.93 o 
  -4  -2   3       71.43       75.00      1.36 o 
  -3  -2   3      389.04      407.43      7.21 o 
  -2  -2   3      160.30      204.09      5.44 o 
  -1  -2   3      577.00      665.34     11.01 o 
   0  -2   3      123.25      139.60      3.10 o 
   1  -2   3      228.75      232.52      5.00 o 
   2  -2   3       33.63       32.33      1.04 o 
   3  -2   3       39.84       37.52      1.53 o 
   4  -2   3        5.96        5.67      0.58 o 
   5  -2   3        5.93        5.94      0.65 o 
  -7  -1   3       18.89       19.37      1.20 o 
  -6  -1   3        3.52        3.60      0.35 o 
  -5  -1   3       68.67       68.76      1.40 o 
  -4  -1   3       12.66       11.73      0.41 o 
  -3  -1   3      189.49      193.64      3.05 o 
  -2  -1   3        2.94        6.24      0.26 o 
  -1  -1   3      178.03      211.46      3.82 o 
   0  -1   3       12.69        8.58      0.28 o 
   1  -1   3       26.76       32.39      0.70 o 
   2  -1   3       15.66       14.50      0.43 o 
   3  -1   3        0.58        0.99      0.31 o 
   4  -1   3        2.21        2.85      0.43 o 
   5  -1   3        0.18        0.34      0.59 o 
   6  -1   3        0.01        0.10      0.66 o 
  -7   0   3        0.02        0.64      0.49 o 
  -6   0   3        0.01       -0.25      0.25 o 
  -5   0   3        0.07       -0.02      0.22 o 
  -4   0   3       20.69       17.42      0.48 o 
  -3   0   3        0.01        0.06      0.10 o 
  -2   0   3      210.14      190.33      2.95 o 
  -1   0   3       11.39        7.83      0.28 o 
   0   0   3      360.91      381.60      7.63 o 
   1   0   3       70.57       67.40      1.49 o 
   2   0   3       96.40       79.83      1.49 o 
   3   0   3       57.81       51.56      2.85 o 
   4   0   3        2.60        2.21      0.92 o 
   5   0   3       18.49       16.13      0.74 o 
   6   0   3        0.71       -0.20      0.54 o 
  -6   1   3        2.87        2.37      0.94 o 
  -5   1   3        2.50        2.04      0.37 o 
  -4   1   3        0.78        0.67      0.25 o 
  -3   1   3       45.45       39.94      1.05 o 
  -2   1   3       45.93       39.03      1.47 o 
  -1   1   3      113.41      110.19      2.48 o 
   0   1   3      451.49      508.64     12.79 o 
   1   1   3       19.25       17.11      0.36 o 
   2   1   3      485.32      446.52      7.92 o 
   3   1   3        5.13        5.90      0.24 o 
   4   1   3      111.88      103.04      1.70 o 
   5   1   3        8.35        7.72      0.46 o 
   6   1   3       10.69       10.77      0.56 o 
   7   1   3        2.69        2.12      0.64 o 
  -6   2   3        0.01       -0.34      0.34 o 
  -5   2   3        3.42        3.20      0.56 o 
  -4   2   3        0.44        0.76      0.37 o 
  -3   2   3       61.64       55.20      2.08 o 
  -2   2   3        0.11        0.18      0.13 o 
  -1   2   3      352.69      328.51      6.95 o 
   0   2   3       13.84       17.93      0.83 o 
   1   2   3      458.82      493.66     10.35 o 
   2   2   3       11.52       16.38      0.57 o 
   3   2   3      103.35       89.21      1.42 o 
   4   2   3        0.12       -0.02      0.10 o 
   5   2   3        4.79        3.96      0.29 o 
   6   2   3        0.19       -0.16      0.38 o 
   7   2   3        0.01       -0.08      0.28 o 
  -5   3   3        0.16        0.02      0.37 o 
  -4   3   3        0.91        0.81      0.34 o 
  -3   3   3       10.58       10.72      0.73 o 
  -2   3   3       11.07        9.06      0.54 o 
  -1   3   3      108.63      101.04      1.65 o 
   0   3   3       18.47       16.34      0.81 o 
   1   3   3      288.33      314.34      9.48 o 
   3   3   3      148.93      143.76      3.25 o 
   4   3   3        0.21        0.33      0.26 o 
   5   3   3       11.71       12.24      0.37 o 
   6   3   3        1.03        0.80      0.25 o 
   7   3   3        0.24        0.10      0.27 o 
   8   3   3        0.86        0.83      0.44 o 
  -4   4   3        3.65        3.25      0.56 o 
  -3   4   3       41.77       41.13      1.71 o 
  -2   4   3        7.32        8.45      0.59 o 
  -1   4   3      154.79      151.01      3.71 o 
   0   4   3        8.35        7.85      0.46 o 
   1   4   3      246.94      295.48      7.01 o 
   2   4   3        2.09        1.47      0.12 o 
   3   4   3       87.90      109.07      2.21 o 
   4   4   3        0.23        0.23      0.20 o 
   5   4   3        5.76        7.73      0.37 o 
   6   4   3        1.33        0.92      0.26 o 
   7   4   3        0.38        0.71      0.42 o 
   8   4   3        0.77        1.05      0.51 o 
  -3   5   3        3.14        3.15      0.54 o 
  -2   5   3        3.32        3.86      0.46 o 
  -1   5   3       13.82       13.04      0.64 o 
   0   5   3       71.34       60.49      1.84 o 
   1   5   3       31.65       29.66      1.07 o 
   2   5   3      233.18      223.65      6.89 o 
   3   5   3       17.99       19.16      0.62 o 
   4   5   3      165.45      154.23      3.56 o 
   5   5   3        1.13        0.59      0.29 o 
   6   5   3       27.17       26.47      1.48 o 
   7   5   3        0.18        0.17      0.23 o 
   8   5   3        0.38        0.68      0.49 o 
  -2   6   3        0.41        0.39      0.37 o 
  -1   6   3        0.00        0.02      0.22 o 
   1   6   3        3.03        2.05      0.49 o 
   2   6   3        1.16        1.73      0.49 o 
   3   6   3       29.53       24.57      0.88 o 
   4   6   3        2.24        3.02      0.34 o 
   5   6   3       49.29       42.66      1.34 o 
   6   6   3        0.63        0.37      0.30 o 
   7   6   3       28.04       29.83      1.17 o 
   8   6   3        0.03        0.04      0.28 o 
  -1   7   3        0.53        0.78      0.32 o 
   0   7   3        3.21        3.39      0.37 o 
   2   7   3       16.00       15.31      1.17 o 
   3   7   3        3.19        2.67      0.37 o 
   4   7   3       22.41       20.43      0.83 o 
   5   7   3        0.21       -0.28      0.28 o 
   6   7   3        9.57        9.10      0.65 o 
   7   7   3        0.30        0.10      0.33 o 
   2   8   3        1.67        1.47      0.37 o 
   3   8   3        4.29        3.67      0.44 o 
   4   8   3        6.18        5.92      0.51 o 
   5   8   3        0.51        0.31      0.31 o 
   6   8   3        6.26        5.01      0.68 o 
  -5  -6   4        0.05       -0.27      0.49 o 
  -4  -6   4       16.86       15.63      1.42 o 
  -3  -6   4        0.50        0.71      0.56 o 
  -6  -5   4        2.89        4.15      0.66 o 
  -5  -5   4        3.49        3.21      0.45 o 
  -4  -5   4        7.98        8.02      0.61 o 
  -3  -5   4       21.90       22.25      1.56 o 
  -2  -5   4        7.74        8.70      1.00 o 
  -1  -5   4       34.62       37.52      2.05 o 
   0  -5   4        3.12        3.59      0.76 o 
  -7  -4   4        1.60        0.93      0.49 o 
  -6  -4   4        2.69        1.54      0.51 o 
  -5  -4   4        0.30       -0.26      0.26 o 
  -4  -4   4        6.78        5.28      0.46 o 
  -3  -4   4        0.19        0.62      0.29 o 
  -2  -4   4       14.76       12.08      0.67 o 
  -1  -4   4        0.32        0.34      0.46 o 
   0  -4   4       18.66       15.46      1.15 o 
   1  -4   4        0.06        0.00      0.44 o 
   2  -4   4       12.54       13.48      1.15 o 
  -7  -3   4        3.47        3.60      0.42 o 
  -6  -3   4        0.28       -0.23      0.23 o 
  -5  -3   4       11.97       11.97      0.53 o 
  -4  -3   4        4.59        3.74      0.38 o 
  -3  -3   4       16.87       15.51      0.48 o 
  -2  -3   4       13.22       13.96      0.63 o 
  -1  -3   4        3.80        4.24      0.42 o 
   0  -3   4       14.30       13.72      0.68 o 
   1  -3   4        0.20        0.57      0.65 o 
   2  -3   4        5.62        5.13      0.76 o 
   3  -3   4        0.72        1.17      0.54 o 
  -7  -2   4        2.28        2.72      0.51 o 
  -6  -2   4        4.20        4.98      0.43 o 
  -5  -2   4       19.98       21.28      0.75 o 
  -4  -2   4       61.64       62.37      1.52 o 
  -3  -2   4       96.42      108.06      3.73 o 
  -2  -2   4      184.23      169.37     11.15 o 
  -1  -2   4      163.59      180.72      3.18 o 
   0  -2   4      111.85      114.32      6.70 o 
   1  -2   4       78.72       84.44      2.11 o 
   2  -2   4       11.11       14.56      0.77 o 
   3  -2   4       12.72       13.76      0.79 o 
   4  -2   4        0.02        0.45      0.37 o 
  -7  -1   4        7.46        8.60      0.90 o 
  -6  -1   4        0.00       -0.22      0.22 o 
  -5  -1   4       40.34       42.17      0.99 o 
  -4  -1   4        2.62        2.27      0.25 o 
  -3  -1   4       89.99       90.39      1.70 o 
  -2  -1   4       17.43       16.07      0.41 o 
  -1  -1   4       31.15       33.30      0.75 o 
   0  -1   4       19.95       18.01      0.81 o 
   1  -1   4        1.95        3.15      0.44 o 
   2  -1   4        3.37        3.02      0.24 o 
   3  -1   4        7.24        9.83      0.73 o 
   4  -1   4        0.11        0.27      0.35 o 
  -7   0   4        0.00       -0.44      0.46 o 
  -6   0   4        0.31        0.42      0.50 o 
  -5   0   4        0.82        1.32      0.66 o 
  -4   0   4       18.56       20.26      0.75 o 
  -3   0   4        9.44        8.90      0.30 o 
  -2   0   4      114.47      107.71      1.76 o 
  -1   0   4       16.20       15.98      0.44 o 
   0   0   4      105.81      103.96      1.88 o 
   2   0   4        5.15        4.54      0.25 o 
   3   0   4        3.59        4.08      0.29 o 
   4   0   4        2.72        3.00      0.39 o 
   5   0   4        5.91        5.17      0.42 o 
   6   0   4        2.34        2.66      0.71 o 
  -6   1   4        4.33        3.47      0.64 o 
  -5   1   4       19.24       17.85      1.20 o 
  -4   1   4       20.56       19.45      0.75 o 
  -3   1   4      225.71      221.35      4.74 o 
  -2   1   4      110.06      105.79      2.36 o 
  -1   1   4     1332.98     1511.70     31.02 o 
   0   1   4      291.15      321.77      5.51 o 
   1   1   4     1934.57     2292.03     38.06 o 
   2   1   4      212.05      224.81      3.85 o 
   3   1   4      681.99      659.30     13.63 o 
   4   1   4       70.19       66.96      1.41 o 
   5   1   4      107.86       97.88      2.26 o 
   6   1   4       21.06       19.89      0.77 o 
   7   1   4       13.09       11.31      1.05 o 
  -6   2   4       12.79       12.68      1.05 o 
  -5   2   4       10.57        7.57      0.78 o 
  -4   2   4       62.85       58.57      2.34 o 
  -3   2   4       73.58       67.39      2.44 o 
  -2   2   4      240.29      221.80      6.86 o 
  -1   2   4      244.04      237.83      5.16 o 
   0   2   4      449.68      517.13     10.89 o 
   1   2   4      205.50      230.55      5.01 o 
   2   2   4      234.40      244.17      4.24 o 
   3   2   4       33.19       34.08      0.66 o 
   4   2   4       47.45       40.03      0.89 o 
   5   2   4        1.60        1.97      0.25 o 
   6   2   4        9.41        7.34      0.49 o 
   7   2   4        0.03       -0.29      0.29 o 
  -5   3   4        4.13        3.15      0.59 o 
  -4   3   4        4.21        4.20      0.59 o 
  -3   3   4       18.04       16.63      0.95 o 
  -2   3   4        0.12        0.18      0.18 o 
  -1   3   4       50.91       45.05      1.17 o 
   0   3   4       24.44       23.12      0.94 o 
   1   3   4       45.76       49.16      1.23 o 
   2   3   4       52.82       62.96      1.57 o 
   3   3   4        8.82        9.26      0.37 o 
   4   3   4       14.70       15.53      0.52 o 
   5   3   4        0.86        1.07      0.21 o 
   6   3   4        1.65        1.84      0.29 o 
   7   3   4        0.31        0.06      0.27 o 
  -4   4   4        0.00       -0.29      0.29 o 
  -3   4   4        0.29       -0.27      0.27 o 
  -2   4   4        2.77        2.56      0.37 o 
  -1   4   4        9.19       10.19      0.43 o 
   0   4   4       14.34       12.44      0.62 o 
   1   4   4       66.04       66.92      2.42 o 
   2   4   4        3.94        2.74      0.24 o 
   3   4   4       86.59       83.38      2.04 o 
   4   4   4        5.38        6.02      0.45 o 
   5   4   4       24.82       27.15      0.76 o 
   6   4   4       11.15       12.31      0.55 o 
   7   4   4        1.84        2.05      0.49 o 
   8   4   4        4.18        4.57      0.66 o 
  -3   5   4        0.00       -0.29      0.29 o 
  -2   5   4        0.11       -0.07      0.24 o 
   0   5   4        4.72        3.97      0.42 o 
   1   5   4       15.64       16.30      0.77 o 
   2   5   4       10.31       10.29      0.65 o 
   3   5   4       40.45       42.67      1.06 o 
   4   5   4        2.65        2.31      0.33 o 
   5   5   4       23.39       23.16      0.91 o 
   6   5   4        0.15       -0.07      0.30 o 
   7   5   4        4.68        5.23      0.42 o 
   8   5   4        1.15        2.12      0.59 o 
  -2   6   4        8.36        8.99      0.71 o 
  -1   6   4        0.00       -0.10      0.22 o 
   1   6   4        0.91        0.00      0.37 o 
   2   6   4       24.34       20.59      1.20 o 
   3   6   4       12.41        7.44      0.43 o 
   4   6   4        6.92        5.43      0.43 o 
   5   6   4       27.46       21.45      0.88 o 
   6   6   4        0.51        0.58      0.32 o 
   7   6   4       20.10       20.15      0.97 o 
  -1   7   4        4.01        5.54      0.56 o 
   2   7   4      124.12      109.25      4.01 o 
   3   7   4       62.82       63.25      1.67 o 
   4   7   4      121.47      105.62      2.64 o 
   5   7   4       41.96       40.69      1.33 o 
   6   7   4       59.40       49.41      1.57 o 
   7   7   4        9.40        9.99      0.72 o 
   3   8   4       19.57       15.38      0.81 o 
   4   8   4        3.63        3.36      0.64 o 
   5   8   4        3.69        1.47      0.79 o 
   6   8   4        2.24        2.27      0.51 o 
  -5  -5   5        0.00       -0.17      0.46 o 
  -4  -5   5        2.37        2.20      0.47 o 
  -3  -5   5        0.51        0.71      0.59 o 
  -2  -5   5        0.32       -0.15      0.46 o 
  -1  -5   5        3.61        3.59      0.81 o 
  -6  -4   5       68.17       63.75      2.49 o 
  -5  -4   5        2.23        1.56      0.56 o 
  -4  -4   5      201.99      179.04      4.21 o 
  -3  -4   5        0.16        0.95      0.40 o 
  -2  -4   5      267.35      249.43     12.48 o 
  -1  -4   5        0.26        0.10      0.65 o 
   0  -4   5      156.40      148.16      5.45 o 
   1  -4   5        2.47        3.57      0.78 o 
  -7  -3   5       47.90       49.59      1.41 o 
  -6  -3   5        0.13        0.39      0.28 o 
  -5  -3   5      125.52      115.23      2.61 o 
  -4  -3   5        0.00       -0.28      0.28 o 
  -3  -3   5      172.20      156.11      3.13 o 
  -2  -3   5        1.30        1.04      0.65 o 
  -1  -3   5      112.89      103.65      2.60 o 
   0  -3   5        2.61        2.91      0.43 o 
   1  -3   5       40.58       39.55      1.36 o 
   2  -3   5        0.59        0.79      0.98 o 
   3  -3   5        9.71        9.23      1.56 o 
  -7  -2   5        6.57        5.99      0.61 o 
  -6  -2   5        0.02       -0.26      0.26 o 
  -5  -2   5       28.78       28.23      0.92 o 
  -4  -2   5        3.48        4.18      0.36 o 
  -3  -2   5       66.17       69.45      1.92 o 
  -2  -2   5       10.57       12.42      0.52 o 
  -1  -2   5       52.16       49.64      2.39 o 
   0  -2   5        7.58        8.51      0.57 o 
   1  -2   5        8.59        8.88      0.62 o 
   2  -2   5        4.10        4.99      0.60 o 
   3  -2   5        0.03       -0.28      0.33 o 
   4  -2   5        3.28        4.37      0.90 o 
  -7  -1   5        0.01       -0.44      0.44 o 
  -6  -1   5       14.05       13.29      1.03 o 
  -5  -1   5        5.85        6.80      0.95 o 
  -4  -1   5       25.63       28.60      0.88 o 
  -3  -1   5       80.71       77.18      1.52 o 
  -2  -1   5       15.17       16.13      0.52 o 
  -1  -1   5      230.20      234.68      4.09 o 
   0  -1   5        0.01       -0.12      0.14 o 
   1  -1   5      145.87      137.03      2.51 o 
   2  -1   5        3.18        3.10      0.31 o 
   3  -1   5       22.50       23.13      1.29 o 
   4  -1   5        1.28        1.49      0.64 o 
   5  -1   5        0.43        0.37      0.68 o 
  -7   0   5        0.13       -0.46      0.46 o 
  -6   0   5        0.03       -0.19      0.28 o 
  -5   0   5        0.04       -0.11      0.27 o 
  -4   0   5        0.71        0.52      0.40 o 
  -3   0   5        0.17        0.03      0.14 o 
  -2   0   5        0.10        0.04      0.13 o 
  -1   0   5        3.33        3.51      0.27 o 
   0   0   5        5.11        5.50      0.30 o 
   1   0   5        7.13        6.75      0.31 o 
   2   0   5       11.51       12.86      0.47 o 
   3   0   5        4.94        4.92      0.39 o 
   4   0   5        4.92        5.10      0.51 o 
   5   0   5        2.39        2.20      0.66 o 
  -5   1   5       10.75       12.83      0.70 o 
  -4   1   5       34.07       35.94      1.97 o 
  -3   1   5       32.75       36.55      1.06 o 
  -2   1   5      129.41      150.62      3.32 o 
  -1   1   5       35.07       39.21      1.05 o 
   0   1   5      203.84      268.48      5.67 o 
   1   1   5        6.25        8.43      0.33 o 
   2   1   5      106.96      129.21      2.34 o 
   3   1   5        0.02        1.02      0.29 o 
   4   1   5       34.76       38.00      0.92 o 
   5   1   5        0.00        0.89      0.31 o 
   6   1   5       11.70       11.20      0.62 o 
  -6   2   5        6.20        7.28      0.88 o 
  -5   2   5       37.83       38.76      1.88 o 
  -4   2   5       62.72       70.93      2.74 o 
  -3   2   5       87.45       85.05      3.03 o 
  -2   2   5      338.20      333.00     10.21 o 
  -1   2   5      112.02      131.27      3.04 o 
   0   2   5      646.19      727.72     15.29 o 
   1   2   5       80.97      127.26      2.34 o 
   2   2   5      303.98      336.99      5.82 o 
   3   2   5       47.56       95.29      1.84 o 
   4   2   5       41.04       55.23      1.17 o 
   5   2   5       24.32       39.79      1.12 o 
   7   2   5        6.52        8.57      0.72 o 
  -5   3   5        5.03        5.67      0.73 o 
  -4   3   5        6.03        6.72      0.71 o 
  -3   3   5        7.48        7.38      0.68 o 
  -2   3   5       10.66       12.20      0.58 o 
  -1   3   5        0.12        0.23      0.44 o 
   0   3   5       13.96       17.07      0.63 o 
   1   3   5       14.63       14.56      1.27 o 
   2   3   5        4.68        5.64      0.54 o 
   3   3   5       13.21       14.29      0.48 o 
   4   3   5        0.79        0.71      0.29 o 
   5   3   5        0.76        1.10      0.26 o 
   6   3   5        6.71        5.45      0.61 o 
   7   3   5        0.11        0.71      0.44 o 
  -4   4   5        7.68        8.50      0.83 o 
  -3   4   5        0.27        0.32      0.39 o 
  -2   4   5       19.35       18.66      0.95 o 
  -1   4   5        0.15        0.00      0.37 o 
   0   4   5       14.17       14.93      0.57 o 
   1   4   5        1.05        0.96      0.18 o 
   2   4   5        0.08        0.10      0.17 o 
   3   4   5       11.74       10.74      0.56 o 
   4   4   5        5.85        5.54      0.47 o 
   5   4   5       19.87       21.35      0.70 o 
   6   4   5        0.89        0.72      0.28 o 
   7   4   5       13.45       14.46      0.98 o 
  -3   5   5        0.45       -0.12      0.37 o 
  -2   5   5        0.00       -0.24      0.24 o 
  -1   5   5       32.60       31.34      1.22 o 
   0   5   5        0.01       -0.49      0.49 o 
   1   5   5      161.83      154.92      4.00 o 
   2   5   5        1.84        1.91      0.34 o 
   3   5   5      173.39      177.72      4.04 o 
   4   5   5        8.81        8.39      0.56 o 
   5   5   5       42.00       43.97      1.42 o 
   6   5   5        7.24        7.65      1.15 o 
   7   5   5        1.51        1.86      0.35 o 
  -2   6   5        1.60        1.66      0.42 o 
  -1   6   5        1.83        1.95      0.34 o 
   1   6   5        2.08        1.12      0.49 o 
   2   6   5        0.14        0.66      0.44 o 
   3   6   5        0.13        0.10      0.22 o 
   4   6   5        2.40        1.51      0.33 o 
   5   6   5        0.34        0.21      0.28 o 
   6   6   5        2.51        2.59      0.45 o 
   7   6   5        0.47        0.34      0.37 o 
  -1   7   5       12.77       11.48      0.73 o 
   2   7   5       29.28       27.28      1.56 o 
   3   7   5       32.44       29.87      1.12 o 
   4   7   5       22.88       21.36      0.87 o 
   5   7   5       29.27       24.93      1.00 o 
   6   7   5        7.63        7.01      0.60 o 
   7   7   5       16.82       15.83      1.20 o 
   3   8   5        1.74        2.32      0.71 o 
   4   8   5        0.96        0.12      0.50 o 
   5   8   5        4.61        6.47      0.71 o 
   6   8   5        2.15        1.39      0.46 o 
  -5  -4   6        4.62        5.06      0.76 o 
  -4  -4   6        0.64        0.07      0.51 o 
  -3  -4   6        8.30        8.28      0.88 o 
  -2  -4   6        1.66        1.35      0.41 o 
  -1  -4   6        2.95        3.39      0.53 o 
   0  -4   6        0.78        0.68      0.71 o 
  -6  -3   6        4.80        4.39      0.44 o 
  -5  -3   6        3.51        2.50      0.35 o 
  -4  -3   6       12.92       11.36      1.14 o 
  -3  -3   6        1.84        1.88      0.54 o 
  -2  -3   6       27.39       24.81      1.29 o 
  -1  -3   6        0.69        0.54      0.37 o 
   0  -3   6       27.91       25.64      1.39 o 
   1  -3   6        0.26        0.31      0.36 o 
   2  -3   6       10.79       10.70      1.15 o 
  -6  -2   6        7.16        9.18      0.60 o 
  -5  -2   6        2.75        2.18      0.34 o 
  -4  -2   6       18.74       20.52      0.76 o 
  -3  -2   6       10.91        9.13      0.51 o 
  -2  -2   6       22.67       24.43      0.82 o 
  -1  -2   6       35.16       34.39      0.99 o 
   0  -2   6        5.26        5.64      0.40 o 
   1  -2   6       56.63       56.08      2.30 o 
   2  -2   6        0.57        0.61      0.59 o 
   3  -2   6       43.41       41.62      2.03 o 
  -6  -1   6        0.78        0.32      0.51 o 
  -5  -1   6      123.55      127.49      2.88 o 
  -4  -1   6        6.51        6.20      0.47 o 
  -3  -1   6      306.30      307.04      6.35 o 
  -2  -1   6       46.22       45.42      1.23 o 
  -1  -1   6      430.28      436.76      8.87 o 
   0  -1   6      110.50      113.38      2.54 o 
   1  -1   6      308.55      314.94      6.51 o 
   2  -1   6       88.02       86.42      2.05 o 
   3  -1   6      135.70      132.75      4.45 o 
   4  -1   6       33.29       32.46      1.71 o 
  -6   0   6       10.39       10.18      0.95 o 
  -5   0   6       11.25       10.47      1.28 o 
  -4   0   6        1.30        1.27      0.35 o 
  -3   0   6       68.92       69.75      1.41 o 
  -2   0   6        7.36        6.37      0.35 o 
  -1   0   6      128.00      130.90      2.40 o 
   0   0   6        8.22        7.95      0.39 o 
   1   0   6       52.46       51.92      1.33 o 
   2   0   6        0.53        0.23      0.28 o 
   3   0   6        3.07        0.95      0.59 o 
   4   0   6        6.90        6.08      0.59 o 
   5   0   6        0.12        0.37      0.61 o 
  -6   1   6        0.42        0.82      0.36 o 
  -5   1   6       12.64       13.45      0.75 o 
  -4   1   6        0.88        0.33      0.27 o 
  -3   1   6       55.56       59.14      1.59 o 
  -2   1   6       40.34       41.37      1.18 o 
  -1   1   6      151.03      159.92      3.56 o 
   0   1   6      139.49      152.19      3.10 o 
   1   1   6      129.40      139.82      2.53 o 
   2   1   6       93.93       94.84      1.61 o 
   3   1   6       31.03       33.80      0.85 o 
   4   1   6       17.59       17.31      1.89 o 
   5   1   6        2.49        2.61      0.45 o 
   6   1   6        1.37        1.37      0.55 o 
  -5   2   6        0.62        0.66      0.44 o 
  -4   2   6        0.48        0.81      0.37 o 
  -3   2   6       12.84       11.99      0.90 o 
  -2   2   6       16.66       17.17      1.00 o 
  -1   2   6       38.71       35.90      1.56 o 
   0   2   6      105.70      114.44      2.18 o 
   1   2   6       24.06       24.35      0.67 o 
   2   2   6      148.07      150.84      2.81 o 
   3   2   6        2.60        2.94      0.24 o 
   4   2   6       60.49       58.87      1.26 o 
   5   2   6        0.06       -0.25      0.25 o 
   6   2   6       11.28       10.86      0.60 o 
  -5   3   6        1.61        1.44      0.49 o 
  -4   3   6        0.08        0.02      0.32 o 
  -3   3   6        0.13        0.00      0.27 o 
  -2   3   6        1.41        1.07      0.34 o 
  -1   3   6        8.07        6.10      0.61 o 
   0   3   6        8.18        7.95      0.50 o 
   1   3   6       26.36       24.55      0.88 o 
   2   3   6       12.16       14.38      0.69 o 
   3   3   6        9.08        9.07      0.43 o 
   4   3   6       12.89       14.24      0.83 o 
   5   3   6        0.04        0.47      0.25 o 
   6   3   6       11.66       11.11      0.85 o 
   7   3   6        0.62        0.44      0.44 o 
  -4   4   6        0.53       -0.17      0.39 o 
  -3   4   6      105.26      102.53      3.61 o 
  -2   4   6        1.11        0.81      0.37 o 
  -1   4   6      353.05      355.18      7.71 o 
   0   4   6        7.60        9.21      1.88 o 
   1   4   6      728.03      773.09     18.09 o 
   2   4   6       21.47       30.81      1.93 o 
   3   4   6      742.80      717.63     15.22 o 
   4   4   6       16.22       24.36      1.11 o 
   5   4   6      389.68      398.77      7.00 o 
   6   4   6        5.22        7.53      0.50 o 
   7   4   6      128.01      129.86      4.30 o 
  -3   5   6        8.30        9.21      0.88 o 
  -2   5   6      150.76      146.72      4.79 o 
  -1   5   6       17.33       15.73      0.95 o 
   0   5   6      350.84      344.76      7.46 o 
   1   5   6       31.13       31.38      1.00 o 
   2   5   6      497.58      524.32     11.18 o 
   3   5   6       42.68       45.26      1.37 o 
   4   5   6      342.53      345.67      7.64 o 
   5   5   6       33.83       36.75      1.32 o 
   6   5   6      123.61      131.75      4.37 o 
   7   5   6       15.27       16.33      0.85 o 
  -2   6   6        0.05        0.29      0.34 o 
  -1   6   6      122.24      121.34      3.93 o 
   1   6   6      225.33      212.76      6.96 o 
   2   6   6        3.46        3.35      0.39 o 
   3   6   6      182.32      180.24      4.16 o 
   4   6   6       16.65       19.18      0.88 o 
   5   6   6       56.12       54.15      1.66 o 
   6   6   6       16.44       20.96      1.37 o 
   7   6   6        7.38        9.04      1.29 o 
   2   7   6        7.94        9.62      0.98 o 
   3   7   6       54.53       49.64      1.43 o 
   4   7   6       14.62       15.52      0.75 o 
   5   7   6       22.69       21.40      0.96 o 
   6   7   6        7.27        8.52      0.67 o 
   2   8   6        9.92        9.35      1.05 o 
   3   8   6        2.10        2.23      0.70 o 
   4   8   6       20.80       18.00      1.39 o 
   5   8   6        1.41        1.27      0.49 o 
  -5  -3   7        2.73        2.75      0.38 o 
  -4  -3   7       14.96       12.30      0.60 o 
  -3  -3   7        5.97        7.03      0.81 o 
  -2  -3   7       12.28        9.99      0.95 o 
  -1  -3   7        5.67        7.13      0.88 o 
   0  -3   7        4.71        4.25      0.83 o 
  -6  -2   7        0.00        0.38      0.40 o 
  -5  -2   7        0.17        0.51      0.30 o 
  -4  -2   7        4.57        4.14      0.79 o 
  -3  -2   7        0.27       -0.07      0.25 o 
  -2  -2   7       20.73       19.66      0.75 o 
  -1  -2   7        1.11        0.62      0.28 o 
   0  -2   7       24.46       24.72      1.44 o 
   1  -2   7        9.81        8.60      0.98 o 
   2  -2   7       11.46       12.51      1.20 o 
  -6  -1   7       88.46       88.05      3.20 o 
  -5  -1   7        1.58        1.86      0.54 o 
  -4  -1   7      347.80      345.30      7.15 o 
  -3  -1   7        2.19        2.00      0.43 o 
  -2  -1   7      800.20      811.85     16.28 o 
  -1  -1   7        0.04       -0.36      0.37 o 
   0  -1   7      847.25      846.78     16.97 o 
   1  -1   7        2.43        3.07      0.42 o 
   2  -1   7      423.62      409.92      8.44 o 
   3  -1   7        3.32        3.54      0.83 o 
  -6   0   7       50.72       58.67      2.42 o 
  -5   0   7      182.77      189.68      6.01 o 
  -4   0   7      178.27      197.90      8.04 o 
  -3   0   7      410.76      413.19      8.79 o 
  -2   0   7      410.18      419.10      8.53 o 
  -1   0   7      461.90      486.39      8.24 o 
   0   0   7      449.34      444.00      9.04 o 
   1   0   7      236.40      223.83      4.74 o 
   2   0   7      213.32      196.90      4.24 o 
   3   0   7       69.71       62.44      1.64 o 
   4   0   7       55.55       50.65      1.42 o 
  -5   1   7        4.12        5.12      0.52 o 
  -4   1   7       39.70       42.37      1.36 o 
  -3   1   7        0.83        1.03      0.30 o 
  -2   1   7       46.81       47.60      1.36 o 
  -1   1   7        1.44        1.86      0.35 o 
   0   1   7       21.00       21.41      0.79 o 
   1   1   7        5.33        2.88      0.51 o 
   2   1   7        2.24        2.33      0.32 o 
   3   1   7        1.98        2.70      0.37 o 
   4   1   7        0.02       -0.29      0.29 o 
   5   1   7        0.07       -0.10      0.31 o 
  -5   2   7        2.02        1.95      0.59 o 
  -4   2   7        0.07        0.37      0.37 o 
  -3   2   7        3.76        4.20      0.64 o 
  -2   2   7        0.12        0.24      0.37 o 
  -1   2   7       12.78       12.46      0.93 o 
   0   2   7        0.80        0.62      0.21 o 
   1   2   7       31.63       32.48      0.87 o 
   2   2   7        0.21        0.06      0.20 o 
   3   2   7       24.69       25.75      0.63 o 
   4   2   7        0.00       -0.22      0.22 o 
   5   2   7        5.22        5.60      0.47 o 
  -3   3   7        3.03        2.37      0.49 o 
  -2   3   7        4.04        3.96      0.56 o 
  -1   3   7        6.90        7.77      0.73 o 
   0   3   7       20.31       21.05      0.88 o 
   1   3   7        4.54        6.31      0.51 o 
   2   3   7       17.99       17.75      0.83 o 
   3   3   7        0.76        1.28      0.26 o 
   4   3   7        1.43        0.68      0.26 o 
   5   3   7        0.03        0.05      0.30 o 
   6   3   7        0.58        1.00      0.46 o 
  -4   4   7        3.17        3.74      0.61 o 
  -3   4   7        6.18        7.18      0.73 o 
  -2   4   7        5.03        4.86      0.61 o 
  -1   4   7       18.98       18.48      0.82 o 
   0   4   7        8.98        8.78      0.58 o 
   1   4   7       10.93       10.84      1.07 o 
   2   4   7       18.21       21.36      0.89 o 
   3   4   7        0.40        0.20      0.74 o 
   4   4   7       23.44       24.34      1.65 o 
   5   4   7        7.52        8.56      0.53 o 
   6   4   7       17.09       16.41      1.43 o 
  -3   5   7       32.18       31.31      1.56 o 
  -2   5   7      175.36      182.47      5.91 o 
  -1   5   7       90.42       89.03      3.18 o 
   0   5   7      456.00      465.56     12.65 o 
   1   5   7      144.05      136.62      3.27 o 
   2   5   7      581.15      603.81     22.57 o 
   3   5   7      111.28      108.25      4.35 o 
   4   5   7      308.72      299.81      6.75 o 
   5   5   7       49.10       49.65      1.62 o 
   6   5   7       79.73       78.58      2.32 o 
  -2   6   7        0.00        0.37      0.37 o 
  -1   6   7       36.47       34.17      1.49 o 
   0   6   7        4.39        5.13      0.56 o 
   1   6   7       13.01       15.23      0.69 o 
   2   6   7       21.27       18.43      0.76 o 
   3   6   7        0.19        0.58      0.29 o 
   4   6   7       22.04       19.55      0.88 o 
   5   6   7        4.50        5.88      0.57 o 
   6   6   7        7.64        9.21      0.77 o 
   0   7   7        0.07       -0.12      0.29 o 
   1   7   7        0.05        0.00      0.49 o 
   2   7   7        1.38        1.55      0.30 o 
   3   7   7        0.47        0.60      0.59 o 
   4   7   7        2.51        3.81      0.47 o 
   5   7   7        1.13        0.97      0.36 o 
   6   7   7        2.21        2.10      0.61 o 
   3   8   7        5.02        4.45      0.67 o 
   4   8   7        4.65        5.98      0.66 o 
  -4  -2   8        2.16        1.79      0.40 o 
  -3  -2   8        0.35        0.30      0.28 o 
  -2  -2   8        4.22        3.95      0.40 o 
  -1  -2   8        0.15        0.03      0.28 o 
   0  -2   8        0.53        0.66      0.66 o 
   1  -2   8        0.08        0.02      0.68 o 
  -5  -1   8       12.45       14.17      1.00 o 
  -4  -1   8       12.46       11.89      0.79 o 
  -3  -1   8       55.09       53.18      1.44 o 
  -2  -1   8       25.40       26.17      0.93 o 
  -1  -1   8       87.88       86.69      2.11 o 
   0  -1   8       20.87       19.95      0.81 o 
   1  -1   8       44.99       43.14      1.27 o 
   2  -1   8        6.67        7.23      0.98 o 
  -5   0   8       27.35       27.14      1.47 o 
  -4   0   8        0.09       -0.15      0.39 o 
  -3   0   8       48.12       49.02      1.95 o 
  -2   0   8        0.52        0.74      0.24 o 
  -1   0   8       40.14       42.06      1.19 o 
   0   0   8       10.33        9.76      0.68 o 
   1   0   8       14.06       13.80      0.68 o 
   2   0   8       22.00       22.07      0.86 o 
   3   0   8        2.84        1.98      0.51 o 
  -5   1   8        8.81       10.62      0.72 o 
  -4   1   8        1.59        1.67      0.37 o 
  -3   1   8       14.11       15.71      0.93 o 
  -2   1   8        4.87        6.82      0.52 o 
  -1   1   8       10.47       11.16      0.62 o 
   0   1   8       31.34       37.21      1.20 o 
   1   1   8        3.93        3.58      0.78 o 
   2   1   8       30.63       31.48      1.31 o 
   3   1   8        1.45        1.24      0.35 o 
   4   1   8       12.32       13.07      0.68 o 
  -4   2   8        4.07        4.71      0.73 o 
  -3   2   8       80.64       84.70      3.30 o 
  -2   2   8        8.15        8.55      0.88 o 
  -1   2   8      147.36      152.46      5.25 o 
   0   2   8        5.44        6.17      0.47 o 
   1   2   8      125.86      125.57      3.31 o 
   2   2   8        1.39        1.22      0.29 o 
   3   2   8       63.01       56.99      1.87 o 
   4   2   8        0.54        0.10      0.39 o 
   5   2   8       24.66       22.37      1.22 o 
  -4   3   8        1.60        1.34      0.51 o 
  -3   3   8        5.39        5.94      0.76 o 
  -2   3   8        1.57        1.76      0.46 o 
  -1   3   8        4.62        5.06      0.66 o 
   0   3   8       16.82       19.78      1.25 o 
   1   3   8        1.82        1.08      0.40 o 
   2   3   8       10.12       12.65      0.77 o 
   3   3   8        1.48        0.96      0.29 o 
   4   3   8        0.03       -0.15      0.28 o 
   5   3   8        2.52        2.60      0.77 o 
  -3   4   8        6.97        7.18      0.76 o 
  -2   4   8        2.93        3.86      0.56 o 
  -1   4   8       28.37       27.23      1.07 o 
   0   4   8        3.55        3.33      0.45 o 
   1   4   8       66.75       63.20      1.83 o 
   2   4   8        7.70        7.30      0.72 o 
   3   4   8       57.27       52.67      1.67 o 
   4   4   8       10.22       10.82      0.76 o 
   5   4   8       16.96       18.85      0.75 o 
   6   4   8        4.71        4.32      0.68 o 
  -2   5   8        1.97        2.10      0.51 o 
  -1   5   8        7.88        8.33      0.83 o 
   0   5   8       13.63       15.29      0.79 o 
   1   5   8       21.56       18.92      0.86 o 
   2   5   8       37.78       41.34      1.37 o 
   3   5   8       14.32       10.95      0.70 o 
   4   5   8       42.67       45.17      1.54 o 
   5   5   8        0.96        0.75      0.41 o 
   6   5   8       22.76       26.32      1.23 o 
  -1   6   8        7.15        7.23      0.73 o 
   0   6   8        0.26        0.46      0.39 o 
   1   6   8        0.84        1.08      0.57 o 
   2   6   8        0.80       -0.07      0.30 o 
   3   6   8        3.66        4.12      0.49 o 
   4   6   8        2.67        2.78      0.54 o 
   5   6   8        9.48       10.45      0.75 o 
   1   7   8       34.34       34.70      1.40 o 
   2   7   8       92.67       95.47      4.85 o 
   3   7   8       40.96       44.67      1.45 o 
   4   7   8       76.89       80.83      2.27 o 
   5   7   8       31.64       34.15      1.71 o 
  -3  -1   9        5.06        6.10      0.49 o 
  -2  -1   9        0.97        1.01      0.32 o 
  -1  -1   9        7.40        7.53      0.55 o 
   0  -1   9        0.55        0.65      0.35 o 
  -4   0   9       23.70       23.96      1.34 o 
  -3   0   9        6.60        7.40      0.76 o 
  -2   0   9       26.40       28.60      1.39 o 
  -1   0   9       12.35       13.82      0.66 o 
   0   0   9        9.54        9.35      0.58 o 
   1   0   9        8.70        8.15      0.55 o 
   2   0   9        0.59        0.67      0.35 o 
  -4   1   9        1.47        1.51      0.56 o 
  -3   1   9        1.23        0.81      0.79 o 
  -2   1   9       10.00       10.78      0.65 o 
  -1   1   9        9.69        9.43      0.78 o 
   0   1   9       15.19       14.43      0.93 o 
   1   1   9       13.15       11.28      0.83 o 
   2   1   9        8.44        6.56      0.72 o 
   3   1   9        4.86        4.03      0.47 o 
  -4   2   9        6.67        7.72      0.90 o 
  -3   2   9        3.07        2.69      0.61 o 
  -2   2   9       17.80       15.53      1.17 o 
  -1   2   9        3.69        3.91      0.45 o 
   0   2   9       42.51       41.14      1.31 o 
   1   2   9        4.86        5.08      0.50 o 
   2   2   9       57.08       51.68      2.03 o 
   3   2   9        6.36        5.28      0.64 o 
   4   2   9       35.28       32.75      1.54 o 
  -3   3   9       25.54       25.03      1.51 o 
  -2   3   9       89.16       85.05      3.35 o 
  -1   3   9       83.56       82.46      3.27 o 
   0   3   9      150.70      142.25      5.01 o 
   1   3   9      103.87       99.91      2.73 o 
   2   3   9      132.13      118.68      2.45 o 
   3   3   9       44.39       41.87      1.26 o 
   4   3   9       57.12       51.33      1.87 o 
  -2   4   9        7.87        8.40      0.83 o 
  -1   4   9        0.05        0.61      0.42 o 
   0   4   9        6.50        5.92      0.66 o 
   1   4   9        0.05        0.45      0.66 o 
   2   4   9        0.48       -0.02      0.33 o 
   3   4   9        0.01       -0.07      0.45 o 
   4   4   9        0.23       -0.16      0.27 o 
   5   4   9        0.19        0.11      0.35 o 
  -1   5   9        0.21       -0.20      0.42 o 
   0   5   9       25.30       20.81      0.96 o 
   1   5   9        0.02       -0.27      0.27 o 
   2   5   9       24.99       23.83      1.04 o 
   3   5   9        0.88        0.72      0.38 o 
   4   5   9        9.72        9.59      0.74 o 
   5   5   9        2.90        4.47      0.83 o 
   0   6   9        7.05        7.11      0.62 o 
   1   6   9       26.53       27.08      1.11 o 
   2   6   9       24.93       28.76      1.15 o 
   3   6   9       32.30       32.88      1.27 o 
   4   6   9       28.52       29.90      1.61 o 
   2   7   9        0.07       -0.37      0.37 o 
   3   7   9       10.71       12.41      0.95 o 
  -2   0  10        2.70        2.59      0.56 o 
  -1   0  10        0.93        0.88      0.44 o 
  -2   1  10       18.02       19.15      1.20 o 
  -1   1  10       29.36       28.87      1.47 o 
   0   1  10       29.07       32.19      1.51 o 
   1   1  10       23.72       21.05      1.20 o 
  -2   2  10       13.08       13.39      1.59 o 
  -1   2  10        7.00        7.25      0.59 o 
   0   2  10       10.06       10.09      0.66 o 
   1   2  10        9.76        8.77      0.78 o 
   2   2  10        2.95        2.71      0.54 o 
  -2   3  10        0.02        0.64      0.46 o 
  -1   3  10        2.23        1.44      0.54 o 
   0   3  10        0.19        0.49      0.42 o 
   1   3  10        1.28        1.17      0.51 o 
   2   3  10        1.18        0.70      0.60 o 
   3   3  10        0.35       -0.17      0.39 o 
  -1   4  10       15.18       15.24      1.20 o 
   0   4  10        3.40        4.42      0.73 o 
   1   4  10       13.38       12.96      0.86 o 
   2   4  10        9.82       12.30      0.84 o 
   3   4  10        2.94        3.20      0.68 o 
   0   5  10        2.19        0.78      0.68 o 
   1   5  10        2.11        1.48      0.42 o 
   2   5  10        3.65        2.04      0.46 o 
   3   5  10        0.00        0.61      0.46 o 
   2   6  10       16.61       19.15      1.25 o 
                                                 
